# Supplementary material for: Clinical Features in Children With Kawasaki Disease Shock Syndrome: A Systematic Review and Meta-Analysis
Source: Front Cardiovasc Med. 2021 Sep 21;8:736352. doi: 10.3389/fcvm.2021.736352 (PMC8491834; doi:10.3389/fcvm.2021.736352)
Supplement: Supplementary file 1 [file Data_Sheet_1.ZIP]

Archive with 35 entries (34 files):
- Supplementary figures/
- Supplementary figures/Fig 1.jpg
- Supplementary figures/Fig 2.jpg
- Supplementary figures/Fig.S1.jpg
- Supplementary figures/Fig.S10.jpg
- Supplementary figures/Fig.S11.jpg
- Supplementary figures/Fig.S12.jpg
- Supplementary figures/Fig.S13.jpg
- Supplementary figures/Fig.S14.jpg
- Supplementary figures/Fig.S15.jpg
- Supplementary figures/Fig.S16.jpg
- Supplementary figures/Fig.S17.jpg
- Supplementary figures/Fig.S18.jpg
- Supplementary figures/Fig.S19.jpg
- Supplementary figures/Fig.S2.jpg
- Supplementary figures/Fig.S20.jpg
- Supplementary figures/Fig.S21.jpg
- Supplementary figures/Fig.S22.jpg
- Supplementary figures/Fig.S23.jpg
- Supplementary figures/Fig.S24.jpg
- Supplementary figures/Fig.S25.jpg
- Supplementary figures/Fig.S26.jpg
- Supplementary figures/Fig.S27.jpg
- Supplementary figures/Fig.S28.jpg
- Supplementary figures/Fig.S29.jpg
- Supplementary figures/Fig.S3.jpg
- Supplementary figures/Fig.S30.jpg
- Supplementary figures/Fig.S31.jpg
- Supplementary figures/Fig.S32.jpg
- Supplementary figures/Fig.S4.jpg
- Supplementary figures/Fig.S5.jpg
- Supplementary figures/Fig.S6.jpg
- Supplementary figures/Fig.S7.jpg
- Supplementary figures/Fig.S8.jpg
- Supplementary figures/Fig.S9.jpg
